# Supplementary material for: The Characteristics and Functions of SSRs and SNPs Based on the Transcriptome of Tuta absoluta Exposed to Different Concentrations of Abamectin and Chlorantraniliprole
Source: Insects. 2025 Apr 24;16(5):446. doi: 10.3390/insects16050446 (PMC12112055; doi:10.3390/insects16050446)
Supplement: Supplementary file 1 [file insects-16-00446-s001.zip]

Archive with 12 entries (12 files):
- Figure S1 GO classification of SSR-transcripts in T.absoluta..tif
- Figure S2 COG pathway analysis of SSR-transcripts in T. absoluta.tif
- Figure S3 Secondary classification analysis of KEGG metabolic pathway of SSR-transcripts in T. absoluta.tif
- Figure S4 Comparison of the top four quantities of SNP-transcripts enrichment in GO annotations between the control group....tif
- Figure S5 COG functional classification of SNP-transcripts in T. absoluta..tif
- Figure S6 KEGG pathway analysis of SNP-transcripts for CK treatment of T. absoluta..tif
- Figure S7 KEGG pathway analysis of SNP-transcripts for the LC30 treatment of T. absoluta..tif
- Figure S8 KEGG pathway analysis of SNP-transcripts for the LC50 treatment of T. absoluta..tif
- Table S1 Frequency of identified SSR motifs in T. absoluta..xlsx
- Table S2 The six types of SSR repeat motifs and their frequencies in T. absoluta..xlsx
- Table S3 KEGG metabolic pathway classification of SSR-transcripts in T. absoluta..xlsx
- Table S4 Number of SNP loci in T. absoluta. .xlsx
