# Supplementary material for: The Characteristics and Functions of SSRs and SNPs Based on the Transcriptome of Tuta absoluta Exposed to Different Concentrations of Abamectin and Chlorantraniliprole
Source: Insects. 2025 Apr 24;16(5):446. doi: 10.3390/insects16050446 (PMC12112055; doi:10.3390/insects16050446)
Supplement: Supplementary file 1 [file insects-16-00446-s001.zip › Table S1 Frequency of identified SSR motifs in T. absoluta..xlsx]

## Sheet: Sheet1
Table S1. Frequency of identified SSR motifs in T. absoluta.
Repeats	5	6	7	8	9	10	11	12	13	14	15	16	17	18	19	20	21	22	23	24	25	26	27	28	29	30	31	32	33	34	35	36	37	38	39	40	41	42	43	44	45	46	47	48	49	50	51	52	53
A	-	-	-	-	-	3526	1460	621	286	191	106	88	70	50	54	41	36	38	19	23	10	7	4	6	7	2	2	5	3	1	1	2				1		1		1		1	1					1
C	-	-	-	-	-	91	42	32	33	31	2	9	4	5	5	2	5	3	1	1	1																							1
G	-	-	-	-	-	305	140	56	42	39	16	14	10	4	1		3	2	2
T	-	-	-	-	-	3477	1387	562	254	174	87	64	41	34	32	25	14	14	25	9	10	6	5	3	5	3	1	1					1	1	1		1
AC	-	295	159	108	80	64	57	39	38	26	31	24	15	16	12	6	8	8	6	7	5	3	3	6	3	7	1	4			2	1	1	2	1	1	1			1							1
AG	-	82	29	10	5	10	3	1	2					1			1
AT	-	238	101	38	43	19	11	15	8	5	5	4	3	1	2	2	1	1	3				1	1		2			2
CA	-	167	59	69	55	24	28	14	16	12	10	16	13	5	8		4	3	6	4	4	6	1			1	1		4	4	1	1	2	1	1			1			1			1		1		2
CG	-	113	6	2
CT	-	41	30	10	3	3	2	2							1						1
GA	-	27	11	4	2	2	1	1		2					1			1			1					1		1		1
GC	-	178	7	1
GT	-	139	65	35	32	20	17	27	27	16	14	6	16	11	4	7	2	12	7	7	5	4	2	1	2	4			1	1	1			1			1			1			1		1
TA	-	152	64	42	26	31	9	7	5	1	5	3	2		1	2		2									1
TC	-	25	15	9	5	5	4	1		1							1																1
TG	-	305	141	107	67	46	26	31	23	17	15	9	8	9	7	5	6	4	5	2	2	1	2	2	2	2	3	2	1	3	1		3		1	1			1
AAC	31		1
AAG	146	23	4															1
AAT	132	49	13	4	2				1	1						1
ACA	14	2		2	1		1
ACC	18	13	10	9				3	1
ACG	18	4
ACT	8	3		1
AGA	72	5	2		1	1
AGC	15	7
AGG	4	3
AGT	11	1
ATA	110	21	14	3	4	1
ATC	49	33	6	3	1	1	1	3		1		1										1
ATG	109	35	20	5	4	1
ATT	65	18	12	4	6
CAA	96	23	12	16	14	8	1	1	1
CAC	45	6	1
CAG	87	13	18	1	1
CAT	37	21	9	2	1	2									1							1
CCA	16	5	4	4	2		1
CCG	125	44	19	4	1		1	2				1
CCT	1
CGA	6	19	6
CGC	207	77	39	2	5	1
CGG	68	34	34	9	1	3	1	3
CGT	2
CTA	7	3	1
CTC	2		1
CTG	23	2
CTT	33	12	9		1
GAA	74	23	3		1
GAC	16
GAG	13	2	17	1
GAT	56	48	8	7	2				1			1
GCA	56	10	2	8		2
GCC	112	96	24	4		1	1
GCG	204	22	8	6		4	1
GCT	26	9	1
GGA	15		2	3
GGC	168	42	40	10	6			2
GGT	8	6			1
GTA	7	2	1	1	1
GTC	12	1	1
GTG	8	1	2
GTT	12	3		3
TAA	87	26	5	2	1													1	1
TAC	5	4	2
TAG	15		1
TAT	77	26	10	3	1
TCA	72	22	12	4	3	4	1				2																							1							1
TCC	1	2
TCG	8	3
TCT	38	5	2
TGA	78	18	13	8	3	1		1	1		1
TGC	24	3	4		1
TGG	6		3	2
TGT	23	7
TTA	136	40	12	4	2	2	1
TTC	34	7	2
TTG	22	1	1
AAAC	1
AAAT	7		3	1
AACA	3	1
AACC	2
AAGA	3
AAGT	4
AATA	20	12	3
AATC	3	1
AATG	1
AATT		1
ACAA	9	1	15	2	2
ACAG	7	2
ACAT	62	31	8		1	1	1	2
ACCT	1
ACGG	1
ACTG				1
ACTT			2
AGAA	5	1			2
AGAC	1				1
AGAT	7
AGCC	8	1
AGCG	1
AGGA	2
AGGT	3
AGTA	9	1	2
AGTG	3	2	2	4	1
ATAA	9	3
ATAC	101	21	3	3								1
ATAG	4	1		2
ATCA	3	1
ATCT	9		1
ATGA	1
ATGC				1
ATGT	18	6	2
ATTC	1
ATTG	2	1		1
ATTT	10	2		1	1	1
CAAA	19	20	10	8	5	3	4
CAGA	11	31	7	24	2
CAGT		2			1							1
CATA	99	11	3			1
CATT	1
CCAT	1
CCGC	2	2
CCTG	5
CGTG			1
CTAT	1
CTGG	1
CTGT	1
CTTA		1
GAAA	1
GAAG																									1
GACA	3	1
GACG	1
GAGT	5	1	1
GATA	4	1
GATG	2	1			1
GATT	1
GCCA		1
GGAA	1												1																														1
GGAC	8	1		1	1
GGTA	1
GGTT				1
GTAA	6	1	3
GTAG	1
GTAT	8	2	1				1								1
GTCC	6	1		1
GTCT		1						1
GTGA	8	11	8	7	5		2	4	5		4	1	1	1			1		1	1				1
GTGC	1	2									1
GTTT	1
TAAA	16	13	3	1	2	1
TAAG	1
TACA	112	27	7	2		1							1
TACC	3	1		1
TACT	4
TAGA	8	2
TAGG	4
TATC	2
TATG	274	71	8	3
TATT	18	2
TCAA	1
TCAG				1					1																	1
TCAT	1
TCCG	1	1										1
TCTG	16	30	9	26	2		1
TGAA	1	1
TGAG	2	6	3	3	1		1	1			1
TGAT	2	2
TGCG		1
TGCT	1
TGGC	3
TGTA	51	9	5		1
TGTC				1
TGTT	9	5	27								1
TTAA	1
TTAC	12	2	2
TTAT	11	5		1
TTCA	1				2											2
TTCT	2
TTGA	4	2
TTGT	24	23	18	13	15	16	2	3	1	1
TTTA	30	14	2
TTTC	4	1	1
TTTG	4	3	2		1	1
AAAGG	1											1
AAATA	1
AAATT	1
AACCT	2				1	1			1		1		1							1																							1
AATAA	1	1
AATAC	1
AATCA									1
AATTC	2	1
AATTG	2
ACAAT	1
ACCTA						2
AGACA	1
AGATA	3
AGATT	1
AGGAA		1
AGGTT		1				1				1
ATAAC	1
ATAAG	2
ATAAT	1	1			1
ATACA		1
ATAGA	1		1
ATATG	2
ATATT				1
ATCAA	2
ATCTT	4
ATGAT	2
ATGTG			1																				1
ATTCA	1
ATTCC		1
ATTCT	1
ATTTC		1
ATTTG	2	1	1
CAAAT	1	1
CAATT				1
CATTT	1
CGCCG	1
CGGAA	1
CGTAG		2
CGTCA	2	5	1
CGTGA	1	1
CGTGG			1
CGTGT	2
CTAAC	1	2								2
CTTGT	1
GACCT	2
GACGT										1
GAGAA	7
GAGGT		1
GATAA														1
GATGA							1
GCCGC	1
GCGCG	2
GCGGG	1
GGAGT																						1
GGCGG	1					1
GGTAA
GGTTA	1					1
GTGAT				1								1																1
GTGCG		1
GTTGG	1
TAACA		1
TAACC	2	3
TAAGA	1	1
TAATT	1
TACAA	3
TACGG																																	1
TACTT		1
TAGAA	1	1
TAGAT	1
TAGTT	1
TATTG	4
TATTT	3
TCAAA	1	1
TCAAT	2
TCACG	2
TGAGA			1		1			1
TGATT	2	1
TGTTA			1
TTATC	5	3
TTATT	2
TTCAA			1
TTCCG	1
TTCTA	4
TTCTG	1
TTTAT	1																								1
TTTTA	1
AAATGA	1
AAATTG	1
AATACA	1
AATGAA	2																1
AATTCA	1
AATTGA	1		1
AATTTC	4		1
ACACGC				1
ACAGCA	1		2		1
ACCACG		3	1		2	2	1													2
ACCAGC	3	2	3
ACGACC		1									1
AGAAAT	1
AGCCGG	2
AGGAGA	1
ATTTCA	1
CACGAC			1						2
CAGCGG	1
CAGGGT	1
CATCGG										1
CCACGG	2
CCATCG	1
CCCACG	2
CCCGCC	1
CCGATC		1
CCGATG	1
CCGCCC		1
CCGGTG		1
CCTGCG	3
CGACGG	1
CGCACG	1
CGCCCA	2
CGCCCC	5
CGCCCG		2
CGCGCA	1
CGGGAT		3		1		1		1
CGTCAC																1								1
CTGGTC		1
CTGGTG	3	2	3
GAAGGA	1		1						1		5	1
GACCAC	5	1					1								1
GACGGT	2
GATCCC	1	1
GATTTA	1
GCGCAG	1
GGAGAA	1
GGCGCA	3	1
GGCGGG		1
GGGGGC	2
GGTAAA	1
GGTAGC	1
GTCATC		1
GTCGCT		1
GTGGTC		1
GTGTGG								1
TATTTG	1
TCATCG							1
TCGTGG						2
TCTTAA				1
TGAAAA	1
TGAAAT		1
TGCAGG		3	1	1
TTGAAA	1			1
TTTCAT	5
[truncated: 326 more columns]
