# Supplementary material for: The Characteristics and Functions of SSRs and SNPs Based on the Transcriptome of Tuta absoluta Exposed to Different Concentrations of Abamectin and Chlorantraniliprole
Source: Insects. 2025 Apr 24;16(5):446. doi: 10.3390/insects16050446 (PMC12112055; doi:10.3390/insects16050446)
Supplement: Supplementary file 1 [file insects-16-00446-s001.zip › Table S2 The six types of SSR repeat motifs and their frequencies in T. absoluta..xlsx]

## Sheet: Sheet1
Table3. The six types of SSR repeat motifs and their frequencies in T.absoluta.
Repeat motif	Repeat number									Total number	Proportion (%)	Frequency (%)
	5	6	7	8	9	10	11	12	＞12
A/T						7003	2847	1183	1874	12907	51.3752	21.3742
C/G						396	182	88	237	903	3.59432	1.49538
AC/GT		906	424	319	234	154	128	111	673	2949	11.7382	4.88358
AG/CT		175	85	33	15	20	10	5	17	360	1.43295	0.596165
AT/AT		390	165	80	69	50	20	22	63	859	3.41918	1.42252
CG/CG		291	13	3					0	307	1.22199	0.508396
AAC/GTT	198	36	14	21	15	8	2	1	1	296	1.1782	0.49018
AAG/CTT	397	75	22		3	1			1	499	1.98623	0.82635
AAT/ATT	607	180	66	20	16	3	1		5	898	3.57441	1.4871
ACC/GGT	101	31	20	15	3		1	3	1	175	0.696573	0.289802
ACG/CGT	62	27	7						0	96	0.38212	0.158977
ACT/AGT	53	13	5	2	1				0	74	0.294551	0.122545
AGC/CTG	231	44	25	9	2	2			0	313	1.24587	0.518332
AGG/CCT	36	7	20	4					0	67	0.266688	0.110953
ATC/ATG	401	177	68	29	14	9	2	4	13	717	2.85396	1.18736
CCG/CGG	884	315	164	35	13	9	4	7	1	1432	5.69996	2.37141
AAAC/GTTT		70	53	72	23	23	20	6	6	273	1.08665	0.452092
AAAG/CTTT		15	2	1		2			0	20	0.0796083	0.0331203
AAAT/ATTT		121	51	11	4	3	2		0	192	0.76424	0.317954
AACC/GGTT		2			1				0	3	0.0119412	0.00496804
AAGC/CTTG		1							0	1	0.00398042	0.00165601
AAGG/CCTT		3							3	6	0.0238825	0.00993608
AAGT/ACTT		36	5	9					0	50	0.199021	0.0828006
AATC/ATTG		16	7		1				0	24	0.09553	0.0397443
AATG/ATTC		7	1			2			2	12	0.047765	0.0198722
AATT/AATT		1	1						0	2	0.00796083	0.00331203
ACAG/CTGT		39	65	16	51	5		1	1	178	0.708514	0.29477
ACAT/ATGT		725	178	37	8	2	3	2	5	960	3.8212	1.58977
ACCT/AGGT		13	1		1				0	15	0.0597062	0.0248402
ACGC/CGTG		1	3	1					1	6	0.0238825	0.00993608
ACGG/CCGT		17	3		2	1			1	24	0.09553	0.0397443
ACTC/AGTG		18	20	14	14	7		3	22	98	0.390081	0.162289
ACTG/AGTC			2		2	1			3	8	0.0318433	0.0132481
AGAT/ATCT		35	4	1	2				0	42	0.167177	0.0695525
AGCC/CTGG		12	2						0	14	0.0557258	0.0231842
AGCG/CGCT		1							0	1	0.00398042	0.00165601
AGGC/CCTG		5							0	5	0.0199021	0.00828006
ATCC/ATGG		3	1			1			0	5	0.0199021	0.00828006
ATGC/ATGC					1				0	1	0.00398042	0.00165601
CCCG/CGGG		2	2						0	4	0.0159217	0.00662405
AAAAT/ATTTT		9	1						1	11	0.0437846	0.0182161
AAACT/AGTTT		1							0	1	0.00398042	0.00165601
AAAGG/CCTTT		1	1						1	3	0.0119412	0.00496804
AAAGT/ACTTT			1						0	1	0.00398042	0.00165601
AAATC/ATTTG		8	4	1					1	14	0.0557258	0.0231842
AAATG/ATTTC		1	1						0	2	0.00796083	0.00331203
AAATT/AATTT		2							0	2	0.00796083	0.00331203
AACAG/CTGTT		1							0	1	0.00398042	0.00165601
AACAT/ATGTT		1	1	1					0	3	0.0119412	0.00496804
AACCC/GGGTT		1							0	1	0.00398042	0.00165601
AACCT/AGGTT		6	6			1	5		8	26	0.103491	0.0430563
AACGG/CCGTT		2							0	2	0.00796083	0.00331203
AAGAC/CTTGT		2							0	2	0.00796083	0.00331203
AAGAG/CTCTT		7							0	7	0.0278629	0.0115921
AAGAT/ATCTT		15	4						1	20	0.0796083	0.0331203
AAGGT/ACCTT									1	1	0.00398042	0.00165601
AATAC/ATTGT		9	1						0	10	0.0398042	0.0165601
AATAG/ATTCT		7	1	1					0	9	0.0358237	0.0149041
AATAT/ATATT		1	1		1	1			0	4	0.0159217	0.00662405
AATCT/AGATT		2							0	2	0.00796083	0.00331203
AATGG/ATTCC			1						0	1	0.00398042	0.00165601
AATTC/AATTG		7	1	1	1				0	10	0.0398042	0.0165601
ACACG/CGTGT		2							0	2	0.00796083	0.00331203
ACATC/ATGTG				1	1				3	5	0.0199021	0.00828006
ACCGC/CGGTG			1						0	1	0.00398042	0.00165601
ACCGT/ACGGT									1	1	0.00398042	0.00165601
ACCTC/AGGTG			1						0	1	0.00398042	0.00165601
ACCTG/AGGTC		2							0	2	0.00796083	0.00331203
ACGCC/CGTGG				1					0	1	0.00398042	0.00165601
ACGCT/AGCGT			2						0	2	0.00796083	0.00331203
ACGTC/ACGTG		5	6	1					1	13	0.0517454	0.0215282
ACTCC/AGTGG									2	2	0.00796083	0.00331203
AGATG/ATCTC				1		1		1	1	4	0.0159217	0.00662405
ATATC/ATATG		4								4	0.0159217	0.00662405
CCCCG/CGGGG		2					1		0	3	0.0119412	0.00496804
CCGCG/CGCGG		4							0	4	0.0159217	0.00662405
AAAATG/ATTTTC		9							1	10	0.0398042	0.0165601
AAAGGT/ACCTTT		1							0	1	0.00398042	0.00165601
AAATAC/ATTTGT		2							0	2	0.00796083	0.00331203
AAATAG/ATTTCT		1							0	1	0.00398042	0.00165601
AAATCT/AGATTT		1							0	1	0.00398042	0.00165601
AAATTC/AATTTG		1							0	1	0.00398042	0.00165601
AAATTG/AATTTC		8	1	2	1				0	12	0.047765	0.0198722
AACAGC/CTGTTG		1		2		1			0	4	0.0159217	0.00662405
AAGATT/AATCTT					1				0	1	0.00398042	0.00165601
AAGGAG/CCTTCT		3		1					7	11	0.0437846	0.0182161
ACACCC/GGGTGT									1	1	0.00398042	0.00165601
ACACGC/CGTGTG					1				0	1	0.00398042	0.00165601
ACAGCG/CGCTGT			1						0	1	0.00398042	0.00165601
ACCACG/CGTGGT		5	6	2		2	4	2	6	27	0.107471	0.0447124
ACCAGC/CTGGTG		6	4	6					0	16	0.0636867	0.0264962
ACCAGG/CCTGGT			1						0	1	0.00398042	0.00165601
ACCCTG/AGGGTC		1							0	1	0.00398042	0.00165601
ACCGCT/AGCGGT		1							0	1	0.00398042	0.00165601
ACCGGC/CCGGTG			1						0	1	0.00398042	0.00165601
ACCGTC/ACGGTG		2							2	4	0.0159217	0.00662405
ACCTGC/AGGTGC			3	1	1				0	5	0.0199021	0.00828006
ACGATG/ATCGTC			1					1	0	2	0.00796083	0.00331203
ACGCCC/CGTGGG		4							0	4	0.0159217	0.00662405
ACGCGC/CGCGTG		2							0	2	0.00796083	0.00331203
ACGGCC/CCGTGG		2							0	2	0.00796083	0.00331203
ACGGCG/CCGTCG		1							0	1	0.00398042	0.00165601
AGCCGG/CCGGCT		2							0	2	0.00796083	0.00331203
AGCGGC/CCGCTG		1							0	1	0.00398042	0.00165601
AGGCGC/CCTGCG		7	1						0	8	0.0318433	0.0132481
ATCCCG/ATCGGG		1	5		1		1		1	9	0.0358237	0.0149041
ATCGCC/ATGGCG		1							0	1	0.00398042	0.00165601
ATCGGC/ATGCCG		1							1	2	0.00796083	0.00331203
CCCCCG/CGGGGG		8	2						0	10	0.0398042	0.0165601
CCCGCG/CGCGGG			2						0	2	0.00796083	0.00331203
Total number	2970	3984	1561	754	503	7708	3233	1440	2970	25123	100	41.6
