# Supplementary material for: The Characteristics and Functions of SSRs and SNPs Based on the Transcriptome of Tuta absoluta Exposed to Different Concentrations of Abamectin and Chlorantraniliprole
Source: Insects. 2025 Apr 24;16(5):446. doi: 10.3390/insects16050446 (PMC12112055; doi:10.3390/insects16050446)
Supplement: Supplementary file 1 [file insects-16-00446-s001.zip › Table S3 KEGG metabolic pathway classification of SSR-transcripts in T. absoluta..xlsx]

## Sheet: Sheet1
Table 4. KEGG metabolic pathway classification of SSR-transcripts in T. absoluta.
Functional classification	Number transcripts	Proportion (%)
Metabolism	1842	10.6573
Organismal Systems	344	1.99028
Genetic Information Processing	1261	7.29576
Human Diseases	76	0.439713
Cellular Processes	1115	6.45105
Environmental Information Processing	1070	6.1907
