# Supplementary material for: The Characteristics and Functions of SSRs and SNPs Based on the Transcriptome of Tuta absoluta Exposed to Different Concentrations of Abamectin and Chlorantraniliprole
Source: Insects. 2025 Apr 24;16(5):446. doi: 10.3390/insects16050446 (PMC12112055; doi:10.3390/insects16050446)
Supplement: Supplementary file 1 [file insects-16-00446-s001.zip › Table S4 Number of SNP loci in T. absoluta. .xlsx]

## Sheet: Sheet1
Table S4. Number of SNP loci.
Sample ID	HomoSNP	HeteSNP	AllSNP
CK1	135298	113871	249169
CK2	130393	101351	231744
CK3	129242	96415	225657
LC10-1	139664	109564	249228
LC10-2	143944	111690	255634
LC10-3	143548	120662	264210
LC30-1	147043	105869	252912
LC30-2	142475	114842	257317
Note: homo.: homozygous genotype; hete.: heterozygous genotype
